# Supplementary material for: The Association Between Shear Wave Elastography-Derived Muscle Stiffness and Muscle Force/Activation in Foot and Ankle Muscles: A Systematic Review
Source: Diagnostics (Basel). 2026 Jun 9;16(12):1777. doi: 10.3390/diagnostics16121777 (PMC13298605; doi:10.3390/diagnostics16121777)
Supplement: Supplementary file 1 [file diagnostics-16-01777-s001.zip]

Archive with 1 entries (1 files):
- diagnostics-4323550-supplementary.pdf
